# Supplementary material for: Toward Mechanically Robust Crosslinked Elastomers through Phase Transfer Agent Tuning the Solubility of Zn2+ in the Organic Phase
Source: Polymers (Basel). 2022 Mar 18;14(6):1234. doi: 10.3390/polym14061234 (PMC8949273; doi:10.3390/polym14061234)
Supplement: Supplementary file 1 [file polymers-14-01234-s001.zip]

Archive with 1 entries (1 files):
- polymers-1631047-supplementary.pdf
